# Supplementary material for: Analysis of Immune and Inflammation Characteristics of Atherosclerosis from Different Sample Sources
Source: Oxid Med Cell Longev. 2022 Apr 25;2022:5491038. doi: 10.1155/2022/5491038 (PMC9060985; doi:10.1155/2022/5491038)
Supplement: Supplementary Materials — Supplementary Figure1: Analysis flow chart of this work. Supplementary Figure 2. A: The fusion and de-batch effect of five carotid artery plaque data sets B: The fusion and de-batch effect of two lower extremity atherosclerotic artery data sets. Supplementary Figure 3 A: Heatmap of GSE28829 (including 16 advanced and 13 early carotid plaques) obtained using single-sample gene set enrichment analysis (ssGSEA) B: Heatmap of GSE43292 (including 32 carotid plaques and 32 control samples) obtained using ssGSEA C: Heatmap of GSE100927 (including 29 carotid atherosclerotic artery samples and 12 control samples) obtained using ssGSEA D: Principal component analysis (PCA) of GSE28829 (according to ssGSEA score) E: PCA analysis of GSE43292 (according to ssGSEA score) F: PCA analysis of GSE100927 (according to ssGSEA score). Supplementary Figure 4 A: The volcano map of the differences in gene analysis between the high- and low-immune groups in carotid plaque samples B: The volcano map of the differences in gene analysis between the high- and low-immune groups in peripheral plaque samples C: The volcano map of the differences in gene analysis between the high- and low-immune groups in carotid atherosclerotic artery samples D: The volcano map of the differences in gene analysis between the high- and low-immune groups in lower extremity atherosclerotic artery samples. Supplementary Figure 5 A: Proportion of 22 types of immune cell infiltration in GSE28829 (including 16 advanced and 13 early carotid plaques) B: Differential expression of 22 immune cells in GSE28829 (including 16 advanced and 13 early carotid plaques) between the high and low immune groups C: Selection process of the soft threshold using weighted gene co-expression network analysis (WGCNA) in the carotid plaque group D: Selection process of the soft threshold using WGCNA in the peripheral plaque group E: Selection process of the soft threshold using WGCNA in the carotid atherosclerotic artery group F: Selection pro [file 5491038.f1.zip]

Archive with 10 entries (10 files):
- Supplementary Figure 1.pdf
- Supplementary Figure 2.pdf
- Supplementary Figure 3.pdf
- Supplementary Figure 4.pdf
- Supplementary Figure 5.pdf
- Supplementary Table 1.docx
- Supplementary Table 2.docx
- Supplementary Table 3.docx
- Supplementary Table 4.docx
- Supplementary Table 5.docx
